# Supplementary material for: Identification of novel autoantigens as potential biomarkers in juvenile idiopathic arthritis associated uveitis
Source: Front Pediatr. 2023 Jan 9;10:1091308. doi: 10.3389/fped.2022.1091308 (PMC9869058; doi:10.3389/fped.2022.1091308)
Supplement: Supplementary file 1 [file Table1.xlsx]

## Sheet: Blad1
Supplementary table 1. Peptides bound in planar array.
PrEST	Gene name	Uniprot	Pool 1	Pool 2	Included in bead array
HPRR3140589	PLPPR3	Q6T4P5	1	1	1
HPRR3500237	TCEA2	Q15560	1	1	1
HPRR3700007	AGO1	Q9UL18	1	1	1
HPRR3760421	SLC7A11	Q9UPY5	1	1	1
HPRR3760865	FABP5	Q01469	1	1	1
HPRR3860359	IGF2BP2	Q9Y6M1	1	1	1
HPRR4050170	SPATA12	Q7Z6I5	1	1	0
HPRR4180065	LTBR	P36941	1	1	1
HPRR2790032	CYYR1	Q96J86	1	1	1
HPRR2810077	USP11	P51784	1	1	1
HPRR2930017	METTL5	Q9NRN9	1	1	1
HPRR3000496	PARM1	Q6UWI2	1	1	1
HPRR3020122	ANKRD26	Q9UPS8	1	1	1
HPRR3050062	KMT5B	Q4FZB7	1	1	1
HPRR3070159	BIN2		1	1	0
HPRR3070505	SUOX	P51687	1	1	1
HPRR3100012	GNB5	O14775	1	1	1
HPRR3140348	DHRS11	Q6UWP2	1	1	1
HPRR3160367	AMDHD2	Q9Y303	1	1	1
HPRR3250165	C19orf24	Q9BVV8	1	1	1
HPRR3300106	GSS	P48637	1	1	1
HPRR3310164	TMC2	Q8TDI7	1	1	1
HPRR3400163	CFAP221	Q4G0U5	1	1	1
HPRR3410337	NOC2L	Q9Y3T9	1	1	1
HPRR3420265	BANP	Q8N9N5	1	1	1
HPRR3450164	HHIPL1	Q96JK4	1	1	1
HPRR3640043	CRB2	Q5IJ48	1	1	1
HPRR4040473	SLC35G1	Q2M3R5	1	1	1
HPRR4080094	ZFP69B	Q9UJL9	1	1	1
HPRR4110282	FNDC4	Q9H6D8	1	1	1
HPRR4110283	RCAN3	Q9UKA8	1	1	1
HPRR4160053	CYP26B1	Q9NR63	1	1	0
HPRR4190823	ATF3	P18847	1	1	0
HPRR520152	NFE2L3	Q9Y4A8	1	1	1
HPRR3000039	WDR1	O75083	1		0
HPRR4000206	KLK13	Q9UKR3	1		0
HPRR4290331	MTUS1	Q9ULD2	1		0
HPRR4290940	PAPOLA;PAPOLB	P51003;Q9NRJ5	1		0
HPRR3100102	UBE3A	Q05086		1	0
HPRR3700230	ITPR2	Q14571		1	0
HPRR2250274	RNF41	Q9H4P4	0	1	0
HPRR2501355	SHISA6	Q6ZSJ9	0	1	1
HPRR2540398	WDYHV1	Q96HA8	0	1	0
HPRR2550622	RWDD3	Q9Y3V2	0	1	0
HPRR2650064	C6orf201	Q7Z4U5	0	1	0
HPRR2760156	EGR1	P18146	0	1	1
HPRR280004	RAG2	P55895	0	1	1
HPRR3010564	RUFY1	Q96T51	0	1	0
HPRR3030046	KSR2	Q6VAB6	0	1	0
HPRR3250178	TSKS	Q9UJT2	0	1	0
HPRR3270031	GTPBP3	Q969Y2	0	1	0
HPRR3300234	NCOA5	Q9HCD5	0	1	0
HPRR3370004	DDR1	Q08345	0	1	0
HPRR3420661	ZNF669	Q96BR6	0	1	0
HPRR3610292	ZNF688	P0C7X2	0	1	0
HPRR3610317	LY6G6D	O95868	0	1	0
HPRR3700482	ZNF581	Q9P0T4	0	1	1
HPRR430070	RAD51C	O43502	0	1	1
HPRR2840045	ZNF541	Q9H0D2	0	1	0
HPRR2980028	AMHR2	Q16671	0	1	0
HPRR3000391	ZFYVE28	Q9HCC9	0	1	0
HPRR3020632	C10orf71	Q711Q0	0	1	0
HPRR3030042	PDPK1	O15530	0	1	1
HPRR3460778	KRTAP17-1	Q9BYP8	0	1	0
HPRR3720227	MNT	Q99583	0	1	1
HPRR3450063	HMG20B	Q9P0W2	0	1	1
HPRR1410042	ACACA	Q13085	0	1	1
HPRR2500282	SPECC1	Q5M775	0	1	0
HPRR2540521	GPT	P24298	0	1	1
HPRR2552013	PERM1	Q5SV97	0	1	0
HPRR2620131	LTV1	Q96GA3	0	1	1
HPRR2920308	FARSB	Q9NSD9	0	1	1
HPRR2960654	ARL13B	Q3SXY8	0	1	0
HPRR3020100	EIF3A	Q14152	0	1	1
HPRR3020594	MSS51	Q4VC12	0	1	0
HPRR3030027	MAP3K13	O43283	0	1	1
HPRR3050096	FNBP4	Q8N3X1	0	1	1
HPRR3070263	OAS3	Q9Y6K5	0	1	1
HPRR3100098	DNAJC17	Q9NVM6	0	1	1
HPRR3120231	ELOA2	Q8IYF1	0	1	1
HPRR3140670	FCRL2	Q96LA5	0	1	1
HPRR3280469	CAPN12	Q6ZSI9	0	1	0
HPRR3300198	PDYN	P01213	0	1	0
HPRR3390040	CLCNKA;CLCNKB	P51800;P51801	0	1	0
HPRR3420396	LRRN4CL	Q8ND94	0	1	0
HPRR3421005	LINGO3	P0C6S8	0	1	0
HPRR3440016	DDX3Y	O15523	0	1	1
HPRR3440099	DDX3X	O00571	0	1	1
HPRR3440149	ZBTB22	O15209	0	1	1
HPRR3460625	ACBD7	Q8N6N7	0	1	0
HPRR3470014	C6orf163	Q5TEZ5	0	1	0
HPRR3580152	OR8S1	Q8NH09	0	1	0
HPRR3610004	SF3B2	Q13435	0	1	1
HPRR3690030	SOS2	Q07890	0	1	0
HPRR3720288	PIH1D3	Q9NQM4	0	1	0
HPRR3760159	TARBP2	Q15633	0	1	1
HPRR3760212	MAP3K6	O95382	0	1	1
HPRR3790831	TSN	Q15631	0	1	1
HPRR3890385	PACSIN1	Q9BY11	0	1	0
HPRR3890455	GGA3	Q9NZ52	0	1	1
HPRR4000164	RGS14	O43566	0	1	0
HPRR4030546	ASMT	P46597	0	1	0
HPRR4040273	MRPL13	Q9BYD1	0	1	1
HPRR4160303	MUSK	O15146	0	1	0
HPRR4160731	GTF2I	P78347	0	1	1
HPRR4180489	ZSCAN18	Q8TBC5	0	1	1
HPRR4180557	ARFGEF2	Q9Y6D5	0	1	0
HPRR4190652	ITGAD	Q13349	0	1	0
HPRR4220194	SNAPC4	Q5SXM2	0	1	1
HPRR4220588	TSPAN2	O60636	0	1	0
HPRR4320593	CHRNE	Q04844	0	1	0
HPRR4370219	PFKFB1	P16118	0	1	1
HPRR4460066	ATF7	P17544	0	1	1
HPRR140484	PTGR2	Q8N8N7	1	0	0
HPRR1450044	PIAS1	O75925	1	0	1
HPRR2170048	XPR1	Q9UBH6	1	0	0
HPRR2320119	CSRNP1	Q96S65	1	0	1
HPRR2551822	PLD5	Q8N7P1	1	0	1
HPRR2570211	EFHC1	Q5JVL4	1	0	1
HPRR2810091	XPNPEP2	O43895	1	0	0
HPRR2840090	BDP1	A6H8Y1	1	0	1
HPRR2850183	POU2AF1	Q16633	1	0	1
HPRR2930293	TEKT4	Q8WW24	1	0	0
HPRR2960369	SPATA16	Q9BXB7	1	0	0
HPRR3010209	GEMIN5	Q8TEQ6	1	0	1
HPRR3020321	SLC39A12	Q504Y0	1	0	1
HPRR3070082	DIP2B	Q9P265	1	0	0
HPRR3071040	SCN8A	Q9UQD0	1	0	1
HPRR3140729	RGS3	P49796	1	0	1
HPRR3360025	FUT6	P51993	1	0	1
HPRR3390038	USP17L10;USP17L11;USP17L12;USP17L13;USP17L15;USP17L17;USP17L18;USP17L19;USP17L20;USP17L21;USP17L22;USP17L24;USP17L25;USP17L26;USP17L5;USP17L27;USP17L28;USP17L29;USP17L30;USP17L1;USP17L4;USP17L8;USP17L3;USP17L7;USP17L2	C9JJH3;C9JVI0;C9JPN9;C9JLJ4;C9J2P7;D6RBQ6;D6R9N7;D6RCP7;D6RJB6;D6R901;D6RA61;Q0WX57;A8MUK1;Q7RTZ2;A6NCW7;P0C7I0;A6NCW0;P0C7H9;Q6R6M4	1	0	0
HPRR3400033	C2orf49	Q9BVC5	1	0	0
HPRR3460381	JPH4	Q96JJ6	1	0	0
HPRR360180	ELK4	P28324	1	0	1
HPRR3720125	REEP1	Q9H902	1	0	0
HPRR3720306	RUNX1T1	Q06455	1	0	1
HPRR3720532	SNAPC2	Q13487	1	0	1
HPRR3720666	PDE4C	Q08493	1	0	0
HPRR3730688	PDE6B	P35913	1	0	1
HPRR3760023	ZSCAN9	O15535	1	0	1
HPRR3760640	CXCL16	Q9H2A7	1	0	1
HPRR3761134	TM4SF20	Q53R12	1	0	0
HPRR3770042	PTPRS	Q13332	1	0	0
HPRR3780171	CASKIN2	Q8WXE0	1	0	0
HPRR3830606	GNAT3	A8MTJ3	1	0	0
HPRR3890450	TCP11	Q8WWU5	1	0	0
HPRR3970147	TMEM169	Q96HH4	1	0	0
HPRR4000315	HSPB3	Q12988	1	0	1
HPRR4030131	RSRP1	Q9BUV0	1	0	0
HPRR4030642	KLRF2	D3W0D1	1	0	1
HPRR4080066	UCP2	P55851	1	0	0
HPRR4180848	SNAP25	P60880	1	0	1
HPRR4200034	HOXB5	P09067	1	0	1
HPRR4290794	NACA2;NACA	Q9H009;E9PAV3;Q13765	1	0	0
HPRR430043	SLC30A5	Q8TAD4	1	0	0
HPRR4390109	NPTX1	Q15818	1	0	0
HPRR1140014	FMN2	Q9NZ56	1	0	1
HPRR2180076	AQP5	P55064	1	0	0
HPRR221463	MCHR1	Q99705	1	0	0
HPRR2390005	ELAC2	Q9BQ52	1	0	1
HPRR2750128	CDK13	Q14004	1	0	1
HPRR2850293	RFXAP	O00287	1	0	1
HPRR3050274	ARFIP2	P53365	1	0	0
HPRR3050623	TRIM44	Q96DX7	1	0	0
HPRR3140887	ADRA2A	P08913	1	0	0
HPRR3150076	NIP7	Q9Y221	1	0	1
HPRR3200020	GNB2;GNB3;GNB1;GNB4	P62879;P16520;P62873;Q9HAV0	1	0	0
HPRR3260140	TFDP3	Q5H9I0	1	0	1
HPRR3460578	RTP1	P59025	1	0	1
HPRR3720012	CEACAM7	Q14002	1	0	0
HPRR3730572	CHRND	Q07001	1	0	0
HPRR3750046	OR51B5	Q9H339	1	0	0
HPRR3770024	CSNK1A1L;CSNK1A1	Q8N752;P48729	1	0	0
HPRR3830526	PDZD7	Q9H5P4	1	0	1
HPRR3890931	IL1F10	Q8WWZ1	1	0	1
HPRR4050259	GABRA5	P31644	1	0	1
HPRR680310	MYT1	Q01538	1	0	1
HPRR3530013	GNAT1	P11488	1	0	1
HPRR3790023	CIITA	P33076	1	0	1
HPRR3020420	CACUL1	Q86Y37	1	0	0
HPRR1450141	SNAPC2	Q13487	1	0	1
HPRR1450422	ZBTB7B	O15156	1	0	1
HPRR1450626	ZNF397	Q8NF99	1	0	1
HPRR1620014	SLC27A4	Q6P1M0	1	0	0
HPRR1810034	KDM7A	Q6ZMT4	1	0	1
HPRR1850023	NGEF	Q8N5V2	1	0	0
HPRR2110302	TMEM143	Q96AN5	1	0	0
HPRR221461	POLR3H	Q9Y535	1	0	1
HPRR2290138	NUDT4;NUDT4P1	Q9NZJ9	1	0	0
HPRR231632	ASB9	Q96DX5	1	0	1
HPRR2320171	BNIPL	Q7Z465	1	0	1
HPRR2470027	BRINP1	O60477	1	0	0
HPRR2500753	NXN	Q6DKJ4	1	0	1
HPRR2510154	JMJD1C	Q15652	1	0	0
HPRR2551655	INSL5	Q9Y5Q6	1	0	0
HPRR2570171	FAM184A	Q8NB25	1	0	0
HPRR2640051	PTPRS	Q13332	1	0	0
HPRR2660010	C6orf222	P0C671	1	0	0
HPRR2680030	UNC93A	Q86WB7	1	0	0
HPRR2700110	CDC16	Q13042	1	0	1
HPRR2810076	USP11	P51784	1	0	1
HPRR2870104	PEX13	Q92968	1	0	0
HPRR2920197	CCDC88A	Q3V6T2	1	0	0
HPRR2920213	DNAH6	Q9C0G6	1	0	1
HPRR2920367	ZRANB3	Q5FWF4	1	0	1
HPRR2920484	TANK	Q92844	1	0	1
HPRR2930463	ASPRV1	Q53RT3	1	0	0
HPRR2950134	MBD5	Q9P267	1	0	1
HPRR2960027	ALAS1	P13196	1	0	0
HPRR2960293	TAMM41	Q96BW9	1	0	0
HPRR2960361	EIF2A	Q9BY44	1	0	1
HPRR2960779	CEP63	Q96MT8	1	0	1
HPRR2970074	RASA1	P20936	1	0	0
HPRR2970089	INPPL1	O15357	1	0	0
HPRR2990051	CD83	Q01151	1	0	1
HPRR2990181	PLRG1	O43660	1	0	1
HPRR3000015	BOD1L1	Q8NFC6	1	0	1
HPRR3000152	PDS5A	Q29RF7	1	0	1
HPRR3000377	SLC34A2	O95436	1	0	0
HPRR3000671	NELFA	Q9H3P2	1	0	1
HPRR3010013	NSUN2	Q08J23	1	0	1
HPRR3010058	SLC9A3	P48764	1	0	0
HPRR3010079	ARSB	P15848	1	0	0
HPRR3010139	PAIP2	Q9BPZ3	1	0	1
HPRR3010151	SLC36A1	Q7Z2H8	1	0	1
HPRR3010367	POC5	Q8NA72	1	0	0
HPRR3010646	TBC1D9B	Q66K14	1	0	0
HPRR3020054	TRDMT1	O14717	1	0	1
HPRR3020330	PDSS1	Q5T2R2	1	0	1
HPRR3020499	HECTD2	Q5U5R9	1	0	0
HPRR3050186	PRPF19	Q9UMS4	1	0	1
HPRR3050344	CCDC82	Q8N4S0	1	0	0
HPRR3050366	ZC3H12C	Q9C0D7	1	0	1
HPRR3050378	ARHGAP20	Q9P2F6	1	0	0
HPRR3050548	DDIAS	Q8IXT1	1	0	1
HPRR3050919	DNHD1	Q96M86	1	0	0
HPRR3051108	TRAPPC4	Q9Y296	1	0	0
HPRR3070270	GATC	O43716	1	0	1
HPRR3070621	TMEM117	Q9H0C3	1	0	0
HPRR3070674	DEPDC4	Q8N2C3	1	0	0
HPRR3090350	MPHOSPH8	Q99549	1	0	1
HPRR3100069	NEDD4	P46934	1	0	0
HPRR3100300	TEX9	Q8N6V9	1	0	0
HPRR3100592	EPB42	P16452	1	0	0
HPRR3130014	NEK1	Q96PY6	1	0	0
HPRR3140031	WWC3	Q9ULE0	1	0	0
HPRR3140323	PITX3	O75364	1	0	1
HPRR3140422	TTC31	Q49AM3	1	0	0
HPRR3160388	CCDC78	A2IDD5	1	0	1
HPRR3160467	C16orf87	Q6PH81	1	0	0
HPRR3190098	NSMCE1	Q8WV22	1	0	1
HPRR3250151	KXD1	Q9BQD3	1	0	0
HPRR3280021	NOSIP	Q9Y314	1	0	1
HPRR3280081	EVI5L	Q96CN4	1	0	0
HPRR3290073	ANKRD36C;ANKRD36;ANKRD36B	Q5JPF3;A6QL64;Q8N2N9	1	0	0
HPRR3300182	NDUFAF5	Q5TEU4	1	0	1
HPRR3310151	POLR3F	Q9H1D9	1	0	1
HPRR3310369	RBM12	Q9NTZ6	1	0	1
HPRR3320106	HLA-DRB5;HLA-DRB1	Q30154;P01911;P04229;Q29974;Q9GIY3	1	0	1
HPRR3340220	GTF2IRD2;GTF2IRD2B	Q86UP8;Q6EKJ0	1	0	1
HPRR3390015	PABPC3;PABPC1	Q9H361;P11940	1	0	1
HPRR3390195	TAF9B	Q9HBM6	1	0	1
HPRR3400148	ALS2CR11	Q53TS8	1	0	0
HPRR3400229	KIAA1841	Q6NSI8	1	0	0
HPRR3410207	TMEM56	Q96MV1	1	0	0
HPRR3420667	S100A3	P33764	1	0	0
HPRR3460040	ARL2BP	Q9Y2Y0	1	0	1
HPRR3460121	KIAA0922	A2VDJ0	1	0	1
HPRR3460251	WDR17	Q8IZU2	1	0	0
HPRR3500037	SLC7A8	Q9UHI5	1	0	1
HPRR3500160	DSC3	Q14574	1	0	1
HPRR3510011	TMEM44	Q2T9K0	1	0	0
HPRR3540008	MZT2B;MZT2A	Q6NZ67;Q6P582	1	0	1
HPRR3600213	BTBD18	B2RXH4	1	0	0
HPRR3630014	RPL36	Q9Y3U8	1	0	1
HPRR3700138	DBN1	Q16643	1	0	1
HPRR3700331	SNX6	Q9UNH7	1	0	0
HPRR3720111	CD84	Q9UIB8	1	0	1
HPRR3720498	ELF4	Q99607	1	0	0
HPRR3730197	NT5C1A	Q9BXI3	1	0	0
HPRR3760003	CCL21	O00585	1	0	1
HPRR3760666	ALG8	Q9BVK2	1	0	1
HPRR3770059	CAMK1	Q14012	1	0	1
HPRR3780029	RARG	P13631	1	0	1
HPRR3780089	TMCC1	O94876	1	0	1
HPRR3790061	SHISA3	A0PJX4	1	0	0
HPRR3790442	SLC24A5	Q71RS6	1	0	1
HPRR3790916	PSMB11	A5LHX3	1	0	1
HPRR3830358	CAMLG	P49069	1	0	0
HPRR3830559	FAT4	Q6V0I7	1	0	0
HPRR3860313	ZNF532	Q9HCE3	1	0	1
HPRR3860330	KCNQ2	O43526	1	0	0
HPRR3890231	SLC35A3;RP4-714D9.5	Q9Y2D2	1	0	1
HPRR3890290	KDM3B	Q7LBC6	1	0	1
HPRR3890325	CH17-270A2.2;POLR3GL	Q9BT43	1	0	1
HPRR3890570	PSMC3IP	Q9P2W1	1	0	0
HPRR3890625	ALDH3B2	P48448	1	0	0
HPRR3920145	GPR45	Q9Y5Y3	1	0	0
HPRR3930107	LYSMD2	Q8IV50	1	0	0
HPRR3940050	CNTN4	Q8IWV2	1	0	0
HPRR3970218	CRELD1	Q96HD1	1	0	0
HPRR4000037	RIMKLB	Q9ULI2	1	0	1
HPRR4000044	PCBD1	P61457	1	0	0
HPRR4030502	TP53I11	O14683	1	0	0
HPRR4040407	ZBTB4	Q9P1Z0	1	0	1
HPRR4040612	MEX3C	Q5U5Q3	1	0	0
HPRR4050711	CCNI2	Q6ZMN8	1	0	1
HPRR4090213	PAM16;CORO7-PAM16	Q9Y3D7	1	0	0
HPRR4090249	C19orf73	Q9NVV2	1	0	0
HPRR4110054	NR1H3	Q13133	1	0	1
HPRR4110270	SET;SETSIP	Q01105;P0DME0	1	0	1
HPRR4110383	COX16;SYNJ2BP-COX16	Q9P0S2	1	0	0
HPRR4160821	GADD45B	O75293	1	0	1
HPRR4160900	PIK3IP1	Q96FE7	1	0	1
HPRR4180385	TPO	P07202	1	0	1
HPRR4180587	MAGEA10	P43363	1	0	0
HPRR4180605	RECK	O95980	1	0	0
HPRR4180737	CDH15	P55291	1	0	0
HPRR4180984	PNISR	Q8TF01	1	0	1
HPRR4180987	ADGRB3	O60242	1	0	1
HPRR4190138	PPP3CA	Q08209	1	0	0
HPRR4190680	TSR2	Q969E8	1	0	1
HPRR4200105	INSL4	Q14641	1	0	0
HPRR4220007	NFAT5	O94916	1	0	1
HPRR4220338	CDK12	Q9NYV4	1	0	0
HPRR4220465	GJB1	P08034	1	0	1
HPRR4290585	C2CD2L	O14523	1	0	1
HPRR4320676	SNRPB;SNRPN	P14678;P63162	1	0	1
HPRR4340196	HCN4	Q9Y3Q4	1	0	0
HPRR4370467	TSC1	Q92574	1	0	0
HPRR4410118	SLC22A12	Q96S37	1	0	0
HPRR4430110	PRKAG1	P54619	1	0	1
