# Supplementary material for: Identification of novel autoantigens as potential biomarkers in juvenile idiopathic arthritis associated uveitis
Source: Front Pediatr. 2023 Jan 9;10:1091308. doi: 10.3389/fped.2022.1091308 (PMC9869058; doi:10.3389/fped.2022.1091308)
Supplement: Supplementary file 2 [file Table2.xlsx]

## Sheet: Sheet1
Supplementary table 2. Proteins found in IP.
Gene name	Uniprot ID	Pool 1	Pool 2	Included in bead array
A1BG	P04217	1	1	0
ABCB9	Q9NP78	1	1	0
ACTR2	P61160	1	1	0
AFM	P43652	1	1	0
AHSG	P02765	1	1	0
AMBP	P02760	1	1	1
ANXA2	P07355	1	1	1
APOA2	P02652	1	1	1
APOA4	P06727	1	1	0
APOB	P04114	1	1	0
APOC1	P02654	1	1	0
APOC3	P02656	1	1	0
APOE	P02649	1	1	1
APOH	P02749	1	1	1
APOL1	O14791	1	1	0
ARPC2	O15144	1	1	1
ARPC3	O15145	1	1	1
C4B	P0C0L5	1	1	1
C4BPA	P04003	1	1	1
CAPZA1	P52907	1	1	0
CAPZB	P47756	1	1	1
CCDC73	Q6ZRK6	1	1	0
CELSR2	Q9HCU4	1	1	0
CFB	P00751	1	1	0
DCDC1	M0R2J8	1	1	0
DSP	P15924	1	1	1
EEF1A	P68104	1	1	1
ENO1	P06733	1	1	1
F2	P00734	1	1	0
FABP5	Q01469	1	1	1
FBXO11	Q86XK2	1	1	1
FLG	P20930	1	1	1
FLG2	Q5D862	1	1	0
FLOT1	O75955	1	1	0
GAPDH	P04406	1	1	1
HBA1, HBA2	P69905	1	1	0
HIST1H1E	P10412	1	1	1
HIST1H2AB, HIST1H2AE	P04908	1	1	1
HIST1H2BK	O60814	1	1	1
HIST1H3A, HIST1H3B, HIST1H3C, HIST1H3D, HIST1H3E, HIST1H3F, HIST1H3G, HIST1H3H, HIST1H3I, HIST1H3J	P68431	1	1	1
HIST1H4A, HIST1H4B, HIST1H4C, HIST1H4D, HIST1H4E, HIST1H4F, HIST1H4H, HIST1H4I, HIST1H4J, HIST1H4K, HIST1H4L, HIST2H4A, HIST2H4B, HIST4H4	P62805	1	1	1
HK1	P19367	1	1	1
HP	P00738	1	1	0
HSPA8	P11142	1	1	1
HSPB1	P04792	1	1	1
ITIH1	P19827	1	1	0
ITIH2	P19823	1	1	0
ITIH4	Q14624	1	1	0
JUP	P14923	1	1	1
KNG1	P01042	1	1	0
KRT27	Q7Z3Y8	1	1	0
LDHA	P00338	1	1	1
LYZ	P61626	1	1	1
MAPK8IP2	Q13387	1	1	1
MARS1	P56192	1	1	1
NPM1	P06748	1	1	1
ORM1	P02763	1	1	0
ORM2	P19652	1	1	0
PF4V1	P10720	1	1	1
PKM	P14618	1	1	1
PLEC	Q15149	1	1	0
PON1	P27169	1	1	0
PRDX1	Q06830	1	1	1
RAB11FIP5	Q9BXF6	1	1	1
RPL13	P26373	1	1	1
RPL13A	P40429	1	1	1
RPL14	P50914	1	1	1
RPL15	P61313	1	1	1
RPL18	Q07020	1	1	1
RPL27	P61353	1	1	1
RPL27A	P46776	1	1	1
RPL3	P39023	1	1	1
RPL34	P49207	1	1	1
RPL39	P62891	1	1	0
RPL4	P36578	1	1	1
RPL7	P18124	1	1	1
RPL8	P62917	1	1	1
RPLP2	P05387	1	1	1
RPS13	P62277	1	1	1
S100A7	P31151	1	1	1
S100A8	P05109	1	1	0
SERPINA3	P01011	1	1	0
SERPINC1	P01008	1	1	0
SERPIND1	P05546	1	1	0
SERPINF2	P08697	1	1	0
SERPING1	P05155	1	1	0
SLC25A5	P05141	1	1	1
SNRNP70	P08621	1	1	1
SNRPB	P14678	1	1	1
SPTA1	P02549	1	1	0
TTR	P02766	1	1	0
TUBB2A	Q13885	1	1	1
VIM	P08670	1	1	1
VTN	P04004	1	1	1
VWF	P04275	1	1	0
ACTN1	P12814	1	0	1
AGT	P01019	1	0	0
ALDOA	P04075	1	0	0
ARG1	P05089	0	1	1
ARPC1A	Q92747	0	1	0
ATAD3B	Q5T9A4	0	1	1
C4A	P0C0L4	0	1	1
CALML5	Q9NZT1	1	0	1
CFL1	P23528	1	0	1
F13A1	P00488	1	0	0
F13B	P05160	1	0	0
FCGBP	Q9Y6R7	0	1	0
FLNA	P21333	1	0	1
FLOT2	Q14254	0	1	0
HMGA1	P17096	0	1	1
HRG	P04196	1	0	0
HSP90AA1	P07900	1	0	1
KEL	P23276	1	0	0
PGK1	P00558	1	0	0
PHB2	Q99623	0	1	0
PPIA	P62937	1	0	1
RPL12	P30050	1	0	0
RPL23A	P62750	0	1	1
RPL6	Q02878	0	1	1
RPLP1	P05386	1	0	0
SLC3A2	P08195	1	0	0
SLC4A1	P02730	0	1	0
SNRPD1	P62314	0	1	1
SPTB	P11277	0	1	0
SSB	P05455	0	1	1
STATH	P02808	1	0	1
TKT	P29401	1	0	1
TROVE2	P10155	1	0	1
TUBB4B	P68371	1	0	1
USP7	Q93009	1	0	0
YWHAE	P62258	1	0	0
