# Supplementary material for: Identification of novel autoantigens as potential biomarkers in juvenile idiopathic arthritis associated uveitis
Source: Front Pediatr. 2023 Jan 9;10:1091308. doi: 10.3389/fped.2022.1091308 (PMC9869058; doi:10.3389/fped.2022.1091308)
Supplement: Supplementary file 3 [file Table3.xlsx]

## Sheet: Sheet1
Supplementary table 3. Peptides included in bead array.
Antigen ID	PrEST HPRR-ID	Gene name	Multiple target	Found in planar	Found in IP	Found in literature
HPRA034151	3790796	ABHD16A	0	0	0	1
HPRA036060	3890325	AC243547.3,POLR3GL	1	1	0	0
HPRA004088	1410042	ACACA	0	1	0	0
HPRA001016	140750	ACTN1	0	0	1	1
HPRA020644	2960801	ACTRT3	0	0	0	1
HPRA044804	4180987	ADGRB3	0	1	0	0
HPRA031804	3700007	AGO1	0	1	0	0
HPRA034882	3760666	ALG8	0	1	0	0
HPRA001234	350094	AMBP	0	0	1	1
HPRA025248	3160367	AMDHD2	0	1	0	0
HPRA025510	3020122	ANKRD26	0	1	0	0
HPRA039021	3460748	ANXA2	0	0	1	0
HPRA037982	3290010	AP1S2,AP1S1	1	0	0	1
HPRA043991	4430020	APOA2	0	0	1	1
HPRA040672	4200068	APOE	0	0	1	0
HPRA002794	350085	APOH	0	0	1	1
HPRA002855	330122	ARG1	0	0	1	0
HPRA026806	3460040	ARL2BP	0	1	0	0
HPRA004811	1510027	ARPC2	0	0	1	1
HPRA004008	1310128	ARPC3	0	0	1	0
HPRA000455	231632	ASB9	0	1	0	0
HPRA015626	2551286	ATAD3B	0	0	1	0
HPRA040592	3450264	ATAD3B,ATAD3A	1	0	1	0
HPRA040439	4250018	ATAD3B,ATAD3A,ATAD3C	1	0	1	0
HPRA046019	4460066	ATF7	0	1	0	0
HPRA027549	3120082	ATP5F1A	0	0	0	1
HPRA018891	2850225	ATP5PB	0	0	0	1
HPRA029852	3420265	BANP	0	1	0	0
HPRA026883	2840090	BDP1	0	1	0	0
HPRA012433	2320171	BNIPL	0	1	0	0
HPRA025338	3000015	BOD1L1	0	1	0	0
HPRA031894	3250165	C19orf24	0	1	0	0
HPRA001291	280083	C1QC	0	0	0	1
HPRA045663	4290585	C2CD2L	0	1	0	0
HPRA029081	3450201	C4B,C4A	1	0	1	1
HPRA001335	280109	C4BPA	0	0	1	0
HPRA024776	3020645	CALML5	0	0	1	0
HPRA032661	3770059	CAMK1	0	1	0	0
HPRA018215	2550192	CAPZB	0	0	1	0
HPRA007820	2290063	CBLB	0	0	0	1
HPRA025250	3160388	CCDC78	0	1	0	0
HPRA032440	3760003	CCL21	0	1	0	0
HPRA045786	4050711	CCNI2	0	1	0	0
HPRA025504	2990051	CD83	0	1	0	0
HPRA042356	3720111	CD84	0	1	0	0
HPRA026764	2700110	CDC16	0	1	0	0
HPRA014690	2750128	CDK13	0	1	0	0
HPRA039456	3890121	CENPA	0	0	0	1
HPRA036415	2960779	CEP63	0	1	0	0
HPRA026420	3400163	CFAP221	0	1	0	0
HPRA026158	3290106	CFL1	0	0	1	0
HPRA034909	3790023	CIITA	0	1	0	0
HPRA034157	3250149	COMP	0	0	0	1
HPRA027832	3640043	CRB2	0	1	0	0
HPRA021970	2790023	CRYAA,CRYAA2	1	0	0	1
HPRA009474	2320119	CSRNP1	0	1	0	0
HPRA009161	2410011	CTBP1	0	0	0	1
HPRA035768	3760640	CXCL16	0	1	0	0
HPRA036517	2790032	CYYR1	0	1	0	0
HPRA032704	3700138	DBN1	0	1	0	0
HPRA022478	3050548	DDIAS	0	1	0	0
HPRA037714	3440099	DDX3X	0	1	0	0
HPRA037712	3440016	DDX3Y	0	1	0	0
HPRA032029	3730403	DEK	0	0	0	1
HPRA025219	3140348	DHRS11	0	1	0	0
HPRA038512	2920213	DNAH6	0	1	0	0
HPRA024979	3100098	DNAJC17	0	1	0	0
HPRA030997	3500160	DSC3	0	1	0	0
HPRA016499	2570118	DSP	0	0	1	0
HPRA016500	2570119	DSP	0	0	1	0
HPRA032564	3430005	EEF1A1,EEF1A2	1	0	1	0
HPRA036207	3430003	EEF1A1,EEF1A2	1	0	1	0
HPRA027203	2570211	EFHC1	0	1	0	0
HPRA016815	2760156	EGR1	0	1	0	0
HPRA026314	3290182	EIF1B,EIF1	1	0	0	1
HPRA021044	2960361	EIF2A	0	1	0	0
HPRA022812	3020100	EIF3A	0	1	0	0
HPRA009427	2390005	ELAC2	0	1	0	0
HPRA002412	360180	ELK4	0	1	0	0
HPRA025065	3120231	ELOA2	0	1	0	0
HPRA041817	4290181	ENO1,ENO3,ENO2	1	0	1	1
HPRA032637	3730416	F10	0	0	0	1
HPRA032446	3760865	FABP5	0	1	1	0
HPRA015502	2700181	FABP5	0	0	1	0
HPRA032973	3760864	FABP5	0	0	1	0
HPRA021526	3050024	FAM76B	0	0	0	1
HPRA020966	2920308	FARSB	0	1	0	0
HPRA001831	260167	FBXO11	0	0	1	0
HPRA025476	3140670	FCRL2	0	1	0	0
HPRA015512	2551092	FLG	0	0	1	0
HPRA016402	2551093	FLG	0	0	1	0
HPRA000553	230091	FLNA	0	0	1	0
HPRA003404	1140014	FMN2	0	1	0	0
HPRA023414	3050096	FNBP4	0	1	0	0
HPRA039597	4110282	FNDC4	0	1	0	0
HPRA027865	3360025	FUT6	0	1	0	0
HPRA037773	4050259	GABRA5	0	1	0	0
HPRA039910	4160821	GADD45B	0	1	0	0
HPRA024214	3070260	GAPDH	0	0	1	1
HPRA037040	4060071	GAPDH	0	0	1	1
HPRA029070	3070270	GATC	0	1	0	0
HPRA021622	3010209	GEMIN5	0	1	0	0
HPRA036144	3890455	GGA3	0	1	0	0
HPRA024827	3050322	GIF	0	0	0	1
HPRA045194	4220465	GJB1	0	1	0	0
HPRA005183	1970029	GNA13	0	0	0	1
HPRA028748	3530013	GNAT1	0	1	0	0
HPRA027545	3100012	GNB5	0	1	0	0
HPRA004193	1600038	GPR153	0	0	0	1
HPRA017285	2540521	GPT	0	1	0	0
HPRA032416	3300106	GSS	0	1	0	0
HPRA039889	4160731	GTF2I	0	1	0	0
HPRA035890	3340220	GTF2IRD2B,GTF2IRD2	1	1	0	0
HPRA026272	3230068	H2AFY2,H2AFY,HIST1H2AC,HIST3H2A,HIST2H2AC,HIST1H2AI,HIST1H2AG,HIST1H2AD,HIST2H2AA3,H2AFJ,HIST2H2AA4,HIST1H2AH,HIST1H2AK,HIST1H2AJ,HIST1H2AL,HIST1H2AE,HIST1H2AB,HIST1H2AM,AL031777.3,HIST1H2AA,H2AFX,HIST2H2AB	1	0	1	1
HPRA032086	3230002	H3F3B,H3F3A,HIST2H3D,H3F3C,HIST1H3J,HIST1H3D,HIST2H3C,HIST2H3PS2,HIST2H3A,HIST1H3G,HIST1H3B,HIST1H3E,HIST1H3I,HIST1H3A,HIST1H3F,HIST1H3C,HIST1H3H,HIST3H3	1	0	1	1
HPRA008584	2240008	HDAC3	0	0	0	1
HPRA029739	3450164	HHIPL1	0	1	0	0
HPRA036590	4050211	HIST1H1B	0	0	1	1
HPRA035386	3360007	HIST1H1E,HIST1H1B,HIST1H1C,HIST1H1D	1	0	1	1
HPRA041996	3880286	HIST1H2AA,HIST3H2A,H2AFX,HIST1H2AD,HIST1H2AE,HIST1H2AB,AL031777.3,HIST1H2AC,HIST2H2AC,HIST2H2AB,HIST1H2AI,HIST1H2AG,HIST2H2AA3,H2AFJ,HIST2H2AA4,HIST1H2AH,HIST1H2AK,HIST1H2AJ,HIST1H2AL,HIST1H2AM	1	0	1	1
HPRA026324	3230070	HIST1H2BA,HIST1H2BD,HIST1H2BC,HIST1H2BL,HIST1H2BK,HIST2H2BF,HIST1H2BN,H2BFS,HIST1H2BM,HIST1H2BG,HIST1H2BE,H2BFS,HIST1H2BH,HIST1H2BF,HIST1H2BI,HIST1H2BJ,HIST2H2BE,HIST3H2BB,HIST1H2BO,HIST1H2BB	1	0	1	1
HPRA026263	3230069	HIST1H2BA,HIST1H2BL,HIST3H2BB,H2BFS,H2BFS,HIST1H2BJ,HIST1H2BD,HIST1H2BC,HIST2H2BE,HIST1H2BK,HIST2H2BF,HIST1H2BN,HIST1H2BM,HIST1H2BG,HIST1H2BE,HIST1H2BO,HIST1H2BH,HIST1H2BB,HIST1H2BF,HIST1H2BI	1	0	1	1
HPRA027016	3230120	HIST1H2BM,HIST1H2BL,HIST1H2BJ,HIST1H2BD,HIST1H2BC,HIST2H2BE,HIST1H2BK,HIST2H2BF,H2BFS,HIST1H2BG,HIST1H2BE,H2BFS,HIST1H2BB,HIST1H2BF,HIST1H2BI,HIST1H2BN,HIST1H2BO,HIST1H2BH,HIST3H2BB	1	0	1	1
HPRA026267	3230071	HIST1H4G,HIST1H4H,HIST1H4C,HIST1H4J,HIST4H4,HIST2H4B,HIST2H4A,HIST1H4K,HIST1H4F,HIST1H4L,HIST1H4I,HIST1H4E,HIST1H4D,HIST1H4A,HIST1H4B	1	0	1	1
HPRA004157	1830054	HK1	0	0	1	0
HPRA004158	1830055	HK1	0	0	1	0
HPRA026894	3320106	HLA-DRB1,HLA-DRB5	1	1	0	0
HPRA028994	3450063	HMG20B	0	1	0	0
HPRA037245	4030141	HMGA1	0	0	1	1
HPRA040755	4030142	HMGA1	0	0	1	1
HPRA002650	430077	HMGB1,HMGB2	1	0	0	1
HPRA021455	3010239	HMGCS1	0	0	0	1
HPRA040248	4200034	HOXB5	0	1	0	0
HPRA029787	3690019	HSP90AA1	0	0	1	1
HPRA042585	4290083	HSP90AA1	0	0	1	1
HPRA044583	4440047	HSP90AA1,HSP90AB1	1	0	1	1
HPRA044613	4440048	HSP90AB1	0	0	0	1
HPRA041288	4290864	HSPA6,HSPA8,HSPA2,HSPA1L,HSPA1B,HSPA1A	1	0	1	1
HPRA041486	4110225	HSPA8	0	0	1	1
HPRA028020	3340365	HSPA8,HSPA2,HSPA6,HSPA1L,HSPA1B,HSPA1A	1	0	1	1
HPRA000549	252353	HSPB1	0	0	1	0
HPRA039237	4000315	HSPB3	0	1	0	0
HPRA036332	3860359	IGF2BP2	0	1	0	0
HPRA036094	3890931	IL1F10	0	1	0	0
HPRA001197	330033	IL6R	0	0	0	1
HPRA019333	2760260	IL6R	0	0	0	1
HPRA018907	2760328	JUP	0	0	1	0
HPRA018908	2760327	JUP	0	0	1	0
HPRA035988	3890290	KDM3B	0	1	0	0
HPRA015104	1810034	KDM7A	0	1	0	0
HPRA044356	4220153	KIT	0	0	0	1
HPRA037865	4030642	KLRF2	0	1	0	0
HPRA022372	3050062	KMT5B	0	1	0	0
HPRA042317	4310024	LDHA	0	0	1	0
HPRA009133	2430022	LDHB	0	0	0	1
HPRA038803	4180065	LTBR	0	1	0	0
HPRA016374	2620131	LTV1	0	1	0	0
HPRA032332	3700033	LYZ	0	0	1	0
HPRA040421	4160411	MAP2K7	0	0	0	1
HPRA020979	3030027	MAP3K13	0	1	0	0
HPRA032422	3760212	MAP3K6	0	1	0	0
HPRA045620	4180970	MAP3K7	0	0	0	1
HPRA002716	221132	MAPK8IP2	0	0	1	0
HPRA002113	430074	MARS	0	0	1	0
HPRA045193	4220335	MARS	0	0	1	0
HPRA026818	2950134	MBD5	0	1	0	0
HPRA022641	2930017	METTL5	0	1	0	0
HPRA037661	3720227	MNT	0	1	0	0
HPRA046268	4370497	MOAP1	0	0	0	1
HPRA040968	3090350	MPHOSPH8	0	1	0	0
HPRA010827	280052	MPO	0	0	0	1
HPRA036594	4040273	MRPL13	0	1	0	0
HPRA004747	680310	MYT1	0	1	0	0
HPRA033494	3540008	MZT2B,MZT2A	1	1	0	0
HPRA032414	3300182	NDUFAF5	0	1	0	0
HPRA027292	3000671	NELFA	0	1	0	0
HPRA042709	4220007	NFAT5	0	1	0	0
HPRA003009	520152	NFE2L3	0	1	0	0
HPRA034210	3700162	NID1	0	0	0	1
HPRA024914	3150076	NIP7	0	1	0	0
HPRA006974	2150356	NKG7	0	0	0	1
HPRA027610	3410337	NOC2L	0	1	0	0
HPRA027621	3280021	NOSIP	0	1	0	0
HPRA005742	1450564	NPM1	0	0	1	0
HPRA039648	4110054	NR1H3	0	1	0	0
HPRA003557	1430069	NR6A1	0	0	0	1
HPRA005449	1951362	NRG1	0	0	0	1
HPRA025620	3190098	NSMCE1	0	1	0	0
HPRA043246	3010013	NSUN2	0	1	0	0
HPRA012477	2500753	NXN	0	1	0	0
HPRA025421	3070263	OAS3	0	1	0	0
HPRA028778	3390015	PABPC1,PABPC3	1	1	0	0
HPRA020775	3010139	PAIP2	0	1	0	0
HPRA045578	4040345	PARL	0	0	0	1
HPRA022658	3000496	PARM1	0	1	0	0
HPRA032326	3730688	PDE6B	0	1	0	0
HPRA019842	3030042	PDPK1	0	1	0	0
HPRA020900	3000152	PDS5A	0	1	0	0
HPRA022335	3020330	PDSS1	0	1	0	0
HPRA036125	3830526	PDZD7	0	1	0	0
HPRA038692	3141115	PEX10	0	0	0	1
HPRA023165	3070638	PEX5	0	0	0	1
HPRA027026	3340016	PF4V1,PF4	1	0	1	0
HPRA045819	4370219	PFKFB1	0	1	0	0
HPRA003642	1450044	PIAS1	0	1	0	0
HPRA040514	4160900	PIK3IP1	0	1	0	0
HPRA028018	3140323	PITX3	0	1	0	0
HPRA036808	3860234	PKM	0	0	1	1
HPRA015294	2551822	PLD5	0	1	0	0
HPRA038340	4030055	PLEKHO1	0	0	0	1
HPRA027587	3140589	PLPPR3	0	1	0	0
HPRA038608	2990181	PLRG1	0	1	0	0
HPRA045358	4180984	PNISR	0	1	0	0
HPRA031690	3310151	POLR3F	0	1	0	0
HPRA029275	221461	POLR3H	0	1	0	0
HPRA021112	2850183	POU2AF1	0	1	0	0
HPRA036447	3990012	PPIA,PPIAL4D,PPIAL4G,PPIAL4A,PPIAL4C,AC243756.1,PPIAL4E,PPIAL4F	1	0	1	0
HPRA026984	3340003	PPP2CB,PPP2CA	1	0	0	1
HPRA004568	1370091	PRDX1	0	0	1	0
HPRA043674	4430110	PRKAG1	0	1	0	0
HPRA022357	3050186	PRPF19	0	1	0	0
HPRA036180	3790916	PSMB11	0	1	0	0
HPRA021261	2920449	RAB11FIP5	0	0	1	0
HPRA008899	430070	RAD51C	0	1	0	0
HPRA001063	280004	RAG2	0	1	0	0
HPRA032933	3780029	RARG	0	1	0	0
HPRA027779	3310369	RBM12	0	1	0	0
HPRA003949	1450583	RBM14	0	0	0	1
HPRA004332	1350034	RBP1	0	0	0	1
HPRA020694	2960097	RBP2	0	0	0	1
HPRA025349	3140362	RBP3	0	0	0	1
HPRA001372	350140	RBP4	0	0	0	1
HPRA022867	3070639	RBP5	0	0	0	1
HPRA019455	3060023	RBP7	0	0	0	1
HPRA039583	4110283	RCAN3	0	1	0	0
HPRA018896	2850293	RFXAP	0	1	0	0
HPRA027583	3140729	RGS3	0	1	0	0
HPRA037681	4000037	RIMKLB	0	1	0	0
HPRA020931	2950095	RPEL1,RPE	1	0	0	1
HPRA028972	3610065	RPL13	0	0	1	0
HPRA022902	3200068	RPL13A	0	0	1	0
HPRA029389	3200066	RPL13A	0	0	1	0
HPRA003103	580060	RPL14	0	0	1	0
HPRA002655	580019	RPL15	0	0	1	0
HPRA016671	2850044	RPL18	0	0	1	0
HPRA026731	3230209	RPL23A	0	0	1	0
HPRA001819	580009	RPL27	0	0	1	0
HPRA033554	3760967	RPL27A	0	0	1	1
HPRA002514	580021	RPL3	0	0	1	0
HPRA019783	2850176	RPL34	0	0	1	0
HPRA029650	3630014	RPL36	0	1	0	0
HPRA019303	2850765	RPL4	0	0	1	0
HPRA038812	3720353	RPL6	0	0	1	0
HPRA034161	3260076	RPL7	0	0	1	0
HPRA036481	3260077	RPL7	0	0	1	0
HPRA028361	3590021	RPL8	0	0	1	0
HPRA002656	580058	RPLP0	0	0	0	1
HPRA033764	3830386	RPLP2	0	0	1	0
HPRA045659	4290615	RPLP2	0	0	1	1
HPRA001818	580007	RPS13	0	0	1	0
HPRA028903	3460578	RTP1	0	1	0	0
HPRA033947	3720306	RUNX1T1	0	1	0	0
HPRA004036	1420206	S100A7A,S100A7	1	0	1	0
HPRA027298	3071040	SCN8A	0	1	0	0
HPRA039700	4110270	SETSIP,SET	1	1	0	0
HPRA028618	3610004	SF3B2	0	1	0	0
HPRA012145	2501355	SHISA6	0	1	0	0
HPRA043558	3790442	SLC24A5	0	1	0	0
HPRA035975	3890231	SLC35A3,AC118553.2	1	1	0	0
HPRA042301	4040473	SLC35G1	0	1	0	0
HPRA020766	3010151	SLC36A1	0	1	0	0
HPRA037928	3020321	SLC39A12	0	1	0	0
HPRA040210	3760421	SLC7A11	0	1	0	0
HPRA033037	3500037	SLC7A8	0	1	0	0
HPRA043274	4180848	SNAP25	0	1	0	0
HPRA004132	1450141	SNAPC2	0	1	0	0
HPRA034744	3720532	SNAPC2	0	1	0	0
HPRA044347	4220194	SNAPC4	0	1	0	0
HPRA026098	3210219	SNRNP70	0	0	1	1
HPRA027674	3210218	SNRNP70	0	0	1	1
HPRA029166	3210092	SNRPA	0	0	0	1
HPRA041872	4320676	SNRPB,SNRPN	1	1	1	1
HPRA002625	400172	SNRPB,SNRPN	1	0	1	1
HPRA008993	2370063	SNRPC	0	0	0	1
HPRA035209	3890386	SNRPC	0	0	0	1
HPRA024625	3120151	SNRPD1	0	0	1	1
HPRA025487	3250191	SNRPD2	0	0	0	1
HPRA001001	220243	SNRPD3	0	0	0	1
HPRA005974	2010046	SSB	0	0	0	1
HPRA008158	2010045	SSB	0	0	0	1
HPRA020739	3000159	STATH	0	0	1	0
HPRA007163	2210075	STK10	0	0	0	1
HPRA022625	3070505	SUOX	0	1	0	0
HPRA028227	3390195	TAF9B	0	1	0	0
HPRA021907	2920484	TANK	0	1	0	0
HPRA032411	3760159	TARBP2	0	1	0	0
HPRA030528	3500237	TCEA2	0	1	0	0
HPRA035696	3870204	TECR	0	0	0	1
HPRA028322	3260140	TFDP3	0	1	0	0
HPRA045860	4320672	TGM3	0	0	0	1
HPRA005142	630018	THRA	0	0	0	1
HPRA016152	2460038	TKT	0	0	1	0
HPRA016153	2460039	TKT	0	0	1	0
HPRA029074	3310164	TMC2	0	1	0	0
HPRA033005	3780089	TMCC1	0	1	0	0
HPRA030580	3460121	TMEM131L	0	1	0	0
HPRA028430	3460136	TNNC1	0	0	0	1
HPRA044330	4180385	TPO	0	1	0	0
HPRA025144	3160176	TRAP1	0	0	0	1
HPRA021511	3020054	TRDMT1	0	1	0	0
HPRA030563	400060	TROVE2	0	0	1	1
HPRA037690	3790831	TSN	0	1	0	0
HPRA043943	4190680	TSR2	0	1	0	0
HPRA027798	3200083	TUBB1,TUBB2A,AC092143.1,TUBB3,TUBB4A,TUBB2B,TUBB6,TUBB4B,TUBB,TUBB8P12,TUBB8	1	0	1	1
HPRA001047	231411	TUBB8P12,TUBB8,AC092143.1,TUBB3,TUBB6,TUBB2A,TUBB2B,TUBB4B,TUBB,TUBB4A	1	0	1	1
HPRA023442	3090127	TUBGCP3	0	0	0	1
HPRA002853	500063	UBE2A,UBE2B	1	0	0	1
HPRA021853	2810076	USP11	0	1	0	0
HPRA021854	2810077	USP11	0	1	0	0
HPRA041077	4160148	VIM	0	0	1	1
HPRA008061	350095	VTN	0	0	1	0
HPRA037887	4030670	VTN	0	0	1	0
HPRA042043	4030673	VTN	0	0	1	0
HPRA028008	3440149	ZBTB22	0	1	0	0
HPRA040486	4040407	ZBTB4	0	1	0	0
HPRA004138	1450422	ZBTB7B	0	1	0	0
HPRA023006	3050366	ZC3H12C	0	1	0	0
HPRA029857	3140894	ZFP36L2	0	0	0	1
HPRA039509	4080094	ZFP69B	0	1	0	0
HPRA014015	1450626	ZNF397	0	1	0	0
HPRA035773	3860313	ZNF532	0	1	0	0
HPRA034878	3700482	ZNF581	0	1	0	0
HPRA026813	2920367	ZRANB3	0	1	0	0
HPRA043131	4180489	ZSCAN18	0	1	0	0
HPRA032607	3760023	ZSCAN9	0	1	0	0
