# Supplementary material for: Identification of novel autoantigens as potential biomarkers in juvenile idiopathic arthritis associated uveitis
Source: Front Pediatr. 2023 Jan 9;10:1091308. doi: 10.3389/fped.2022.1091308 (PMC9869058; doi:10.3389/fped.2022.1091308)
Supplement: Supplementary file 4 [file Table4.xlsx]

## Sheet: Blad1
Supplementary table 4. Peptides significantly higher among patients with uveitis
Antigen ID	PrEST HPRR-ID	Gene name(s)	Multiple target	p-value	ges	Higher in uveitis
HPRA035988	3890290	KDM3B	0	8.75e-07	0.364	1
HPRA020900	3000152	PDS5A	0	1.13e-05	0.302	1
HPRA043991	4430020	APOA2	0	4.76e-05	0.266	1
HPRA002412	360180	ELK4	0	5.1e-05	0.264	1
HPRA033005	3780089	TMCC1	0	0.000397	0.209	1
HPRA003009	520152	NFE2L3	0	0.000654	0.195	1
HPRA039597	4110282	FNDC4	0	0.00103	0.18	1
HPRA043274	4180848	SNAP25	0	0.00113	0.182	1
HPRA034909	3790023	CIITA	0	0.00178	0.167	1
HPRA027298	3071040	SCN8A	0	0.00238	0.158	1
HPRA045663	4290585	C2CD2L	0	0.00282	0.154	1
HPRA039910	4160821	GADD45B	0	0.00283	0.153	1
HPRA036447	3990012	PPIA,PPIAL4D,PPIAL4G,PPIAL4A,PPIAL4C,AC243756.1,PPIAL4E,PPIAL4F	1	0.00345	0.148	1
HPRA015512	2551092	FLG	0	0.00469	0.134	1
HPRA027865	3360025	FUT6	0	0.00474	0.139	1
HPRA021455	3010239	HMGCS1	0	0.00494	0.139	1
HPRA036332	3860359	IGF2BP2	0	0.00546	0.137	1
HPRA033494	3540008	MZT2B,MZT2A	1	0.00738	0.126	1
HPRA041817	4290181	ENO1,ENO3,ENO2	1	0.00766	0.124	1
HPRA040672	4200068	APOE	0	0.0113	0.109	1
HPRA026883	2840090	BDP1	0	0.0115	0.108	1
HPRA038512	2920213	DNAH6	0	0.0122	0.112	1
HPRA038803	4180065	LTBR	0	0.0129	0.109	1
HPRA004747	680310	MYT1	0	0.0129	0.113	1
HPRA001819	580009	RPL27	0	0.013	0.111	1
HPRA022625	3070505	SUOX	0	0.0135	0.109	1
HPRA028008	3440149	ZBTB22	0	0.0145	0.106	1
HPRA025510	3020122	ANKRD26	0	0.0154	0.104	1
HPRA027545	3100012	GNB5	0	0.0186	0.097	1
HPRA015104	1810034	KDM7A	0	0.0198	0.096	1
HPRA020979	3030027	MAP3K13	0	0.0199	0.098	1
HPRA045194	4220465	GJB1	0	0.0209	0.095	1
HPRA027610	3410337	NOC2L	0	0.0231	0.092	1
HPRA033947	3720306	RUNX1T1	0	0.024	0.091	1
HPRA028618	3610004	SF3B2	0	0.0255	0.089	1
HPRA014690	2750128	CDK13	0	0.0262	0.088	1
HPRA026314	3290182	EIF1B,EIF1	1	0.0286	0.086	1
HPRA041996	3880286	HIST1H2AA,HIST3H2A,H2AFX,HIST1H2AD,HIST1H2AE,HIST1H2AB,AL031777.3,HIST1H2AC,HIST2H2AC,HIST2H2AB,HIST1H2AI,HIST1H2AG,HIST2H2AA3,H2AFJ,HIST2H2AA4,HIST1H2AH,HIST1H2AK,HIST1H2AJ,HIST1H2AL,HIST1H2AM	1	0.0351	0.08	1
HPRA026098	3210219	SNRNP70	0	0.0363	0.079	1
HPRA015294	2551822	PLD5	0	0.0371	0.078	0
HPRA028018	3140323	PITX3	0	0.038	0.077	1
HPRA025504	2990051	CD83	0	0.0468	0.07	1
HPRA029070	3070270	GATC	0	0.0472	0.071	1
HPRA027016	3230120	HIST1H2BM,HIST1H2BL,HIST1H2BJ,HIST1H2BD,HIST1H2BC,HIST2H2BE,HIST1H2BK,HIST2H2BF,H2BFS,HIST1H2BG,HIST1H2BE,H2BFS,HIST1H2BB,HIST1H2BF,HIST1H2BI,HIST1H2BN,HIST1H2BO,HIST1H2BH,HIST3H2BB	1	0.0481	0.071	1
