# Supplementary material for: Identification of novel autoantigens as potential biomarkers in juvenile idiopathic arthritis associated uveitis
Source: Front Pediatr. 2023 Jan 9;10:1091308. doi: 10.3389/fped.2022.1091308 (PMC9869058; doi:10.3389/fped.2022.1091308)
Supplement: Supplementary file 5 [file Table5.xlsx]

## Sheet: Blad1
Supplemental table 5. Peptides significantly associated with uveitis
PrEST HPRR-ID	Gene name(s)	Gene description	Found in planar	Found in IP	Found in literature
3890290	KDM3B	lysine demethylase 3B	1	0	0
3000152	PDS5A	PDS5 cohesin associated factor A	1	0	0
4430020	APOA2	Apolipoprotein A2	0	1	1
360180	ELK4	ELK4, ETS transcription factor	1	0	0
3780089	TMCC1	transmembrane and coiled-coil domain family 1	1	0	0
4180848	SNAP25	synaptosome associated protein 25	1	0	0
3790023	CIITA	class II major histocompatibility complex transactivator	1	0	0
520152	NFE2L3	nuclear factor, erythroid 2 like 3	1	0	0
4290181	ENO1,ENO3,ENO2	enolase 1, enolase 2, enolase 3	0	1	1
4110282	FNDC4	fibronectin type III domain containing 4	1	0	0
3010239	HMGCS1	3-hydroxy-3-methylglutaryl-CoA synthase 1	0	0	1
3071040	SCN8A	sodium voltage-gated channel alpha subunit 8	1	0	0
3070505	SUOX	sulfite oxidase	1	0	0
4290585	C2CD2L	C2CD2 like	1	0	0
2551092	FLG	filaggrin	0	1	0
3990012	PPIA,PPIAL4D,PPIAL4G,PPIAL4A,PPIAL4C,AC243756.1,PPIAL4E,PPIAL4F	peptidylprolyl isomerase A,peptidylprolyl isomerase A like 4D,peptidylprolyl isomerase A like 4G,peptidylprolyl isomerase A like 4A,peptidylprolyl isomerase A like 4C,,peptidylprolyl isomerase A like 4E,peptidylprolyl isomerase A like 4F	0	1	0
4160821	GADD45B	growth arrest and DNA damage inducible beta	1	0	0
